# Supplementary material for: Association between the Dietary Inflammatory Index and Gastric Disease Risk: Findings from a Korean Population-Based Cohort Study
Source: Nutrients. 2022 Jun 27;14(13):2662. doi: 10.3390/nu14132662 (PMC9268659; doi:10.3390/nu14132662)
Supplement: Supplementary file 1 [file nutrients-14-02662-s001.zip]

Archive with 1 entries (1 files):
- nutrients-1757795-supplementary.pdf
